# Supplementary material for: Trophic Position Stability of Benthic Organisms in a Changing Food Web of an Arctic Fjord Under the Pressure of an Invasive Predatory Snow Crab, Chionoecetes opilio
Source: Biology (Basel). 2024 Oct 28;13(11):874. doi: 10.3390/biology13110874 (PMC11591726; doi:10.3390/biology13110874)
Supplement: Supplementary file 1 [file biology-13-00874-s001.zip]

Archive with 1 entries (1 files):
- biology-3232544-supplementary.xlsx
