# Supplementary material for: Trophic Position Stability of Benthic Organisms in a Changing Food Web of an Arctic Fjord Under the Pressure of an Invasive Predatory Snow Crab, Chionoecetes opilio
Source: Biology (Basel). 2024 Oct 28;13(11):874. doi: 10.3390/biology13110874 (PMC11591726; doi:10.3390/biology13110874)
Supplement: Supplementary file 1 [file biology-13-00874-s001.zip › biology-3232544-supplementary.xlsx]

## Sheet: 2018
Year	Station	Species Full	ID	Phylum	Taxon	δ13C‰	δ15N‰	mass C/N	Feeding mode
2018	Inner Basin	Aglaophamus malmgreni (Théel, 1879)	Aglaoph	Annelida	Polychaeta	-20.4	12.8	3.27481	Active predator
2018	Inner Basin	Aglaophamus malmgreni (Théel, 1879)	Aglaoph	Annelida	Polychaeta	-21.4	12.4	3.32351	Active predator
2018	Inner Basin	Aglaophamus malmgreni (Théel, 1879)	Aglaoph	Annelida	Polychaeta	-21.6	12.3	3.35853	Active predator
2018	Inner Basin	Aglaophamus malmgreni (Théel, 1879)	Aglaoph	Annelida	Polychaeta	-20.3	12.2	3.41297	Active predator
2018	Inner Basin	Aglaophamus malmgreni (Théel, 1879)	Aglaoph	Annelida	Polychaeta	-20.9	13.3	3.44576	Active predator
2018	Inner Basin	Aglaophamus malmgreni (Théel, 1879)	Aglaoph	Annelida	Polychaeta	-20.9	10.9	3.42145	Active predator
2018	Inner Basin	Aglaophamus malmgreni (Théel, 1879)	Aglaoph	Annelida	Polychaeta	-20.4	13.8	3.31191	Active predator
2018	Inner Basin	Aglaophamus malmgreni (Théel, 1879)	Aglaoph	Annelida	Polychaeta	-21.2	11.1	3.34674	Active predator
2018	Inner Basin	Aglaophamus malmgreni (Théel, 1879)	Aglaoph	Annelida	Polychaeta	-19.7	12.3	3.25566	Active predator
2018	Inner Basin	Aglaophamus malmgreni (Théel, 1879)	Aglaoph	Annelida	Polychaeta	-21.1	12.3	3.30363	Active predator
2018	Sill	Anisarchus medius (Reinhardt, 1837)	Anisarch	Chordata	Osteichthyes	-22	13.8	3.63023	Active predator
2018	Sill	Anisarchus medius (Reinhardt, 1837)	Anisarch	Chordata	Osteichthyes	-21.8	14.2	3.52859	Active predator
2018	Sill	Astarte crenata (J. E. Gray, 1824)	Astart	Mollusca	Bivalvia	-20.8	11	3.96995	Suspension feeder
2018	Sill	Astarte crenata (J. E. Gray, 1824)	Astart	Mollusca	Bivalvia	-21.1	11.1	3.8907	Suspension feeder
2018	Sill	Astarte crenata (J. E. Gray, 1824)	Astart	Mollusca	Bivalvia	-21.3	11	3.87244	Suspension feeder
2018	Sill	Astarte crenata (J. E. Gray, 1824)	Astart	Mollusca	Bivalvia	-20.5	11.1	4.09698	Suspension feeder
2018	Sill	Astarte crenata (J. E. Gray, 1824)	Astart	Mollusca	Bivalvia	-21.6	10.5	3.93994	Suspension feeder
2018	Sill	Astarte crenata (J. E. Gray, 1824)	Astart	Mollusca	Bivalvia	-20.2	11.1	4.2881	Suspension feeder
2018	Sill	Bathyarca glacialis (Gray, 1824)	Bathyarc	Mollusca	Bivalvia	-22	9.5	3.85696	Suspension feeder
2018	Sill	Bathyarca glacialis (Gray, 1824)	Bathyarc	Mollusca	Bivalvia	-21.6	10.4	3.72785	Suspension feeder
2018	Sill	Bathyarca glacialis (Gray, 1824)	Bathyarc	Mollusca	Bivalvia	-22	10.2	3.72676	Suspension feeder
2018	Sill	Bathyarca glacialis (Gray, 1824)	Bathyarc	Mollusca	Bivalvia	-21.7	10.6	3.73882	Suspension feeder
2018	Sill	Bathyarca glacialis (Gray, 1824)	Bathyarc	Mollusca	Bivalvia	-21.8	9.9	3.72265	Suspension feeder
2018	Sill	Bathyarca glacialis (Gray, 1824)	Bathyarc	Mollusca	Bivalvia	-21.6	10.4	3.71944	Suspension feeder
2018	Sill	Bathyarca glacialis (Gray, 1824)	Bathyarc	Mollusca	Bivalvia	-21.6	10.8	3.57605	Suspension feeder
2018	Sill	Bathyarca glacialis (Gray, 1824)	Bathyarc	Mollusca	Bivalvia	-21.9	10.4	3.76863	Suspension feeder
2018	Sill	Bathyarca glacialis (Gray, 1824)	Bathyarc	Mollusca	Bivalvia	-21.8	10.8	3.5932	Suspension feeder
2018	Sill	Boreogadus saida (Lepechin, 1774)	Boreogad	Chordata	Osteichthyes	-22.7	12.5	3.58147	Active predator
2018	Inner Basin	Chionoecetes opilio (Fabricius, 1788)	ChOpil	Crustacea	Brachyura	-20.3	14.2	3.23888	Active predator
2018	Inner Basin	Chionoecetes opilio (Fabricius, 1788)	ChOpil	Crustacea	Brachyura	-20.1	13.5	3.26991	Active predator
2018	Inner Basin	Chionoecetes opilio (Fabricius, 1788)	ChOpil	Crustacea	Brachyura	-20	13.7	3.27395	Active predator
2018	Inner Basin	Chionoecetes opilio (Fabricius, 1788)	ChOpil	Crustacea	Brachyura	-20.9	12.8	3.27581	Active predator
2018	Inner Basin	Chionoecetes opilio (Fabricius, 1788)	ChOpil	Crustacea	Brachyura	-20.2	13.8	3.30128	Active predator
2018	Inner Basin	Chionoecetes opilio (Fabricius, 1788)	ChOpil	Crustacea	Brachyura	-21.2	12.4	3.33572	Active predator
2018	Inner Basin	Chionoecetes opilio (Fabricius, 1788)	ChOpil	Crustacea	Brachyura	-21.2	11.5	3.25005	Active predator
2018	Inner Basin	Chionoecetes opilio (Fabricius, 1788)	ChOpil	Crustacea	Brachyura	-20.4	13.9	3.21879	Active predator
2018	Inner Basin	Chionoecetes opilio (Fabricius, 1788)	ChOpil	Crustacea	Brachyura	-20.9	12.8	3.3012	Active predator
2018	Inner Basin	Chionoecetes opilio (Fabricius, 1788)	ChOpil	Crustacea	Brachyura	-20.5	13.7	3.27629	Active predator
2018	Inner Basin	Chionoecetes opilio (Fabricius, 1788)	ChOpil	Crustacea	Brachyura	-20.7	12.5	3.29165	Active predator
2018	Inner Basin	Chionoecetes opilio (Fabricius, 1788)	ChOpil	Crustacea	Brachyura	-21.4	12.3	3.28606	Active predator
2018	Inner Basin	Chionoecetes opilio (Fabricius, 1788)	ChOpil	Crustacea	Brachyura	-20.3	12.9	3.16513	Active predator
2018	Inner Basin	Chionoecetes opilio (Fabricius, 1788)	ChOpil	Crustacea	Brachyura	-21	12	3.27138	Active predator
2018	Inner Basin	Chionoecetes opilio (Fabricius, 1788)	ChOpil	Crustacea	Brachyura	-20.3	12.2	3.28447	Active predator
2018	Inner Basin	Chionoecetes opilio (Fabricius, 1788)	ChOpil	Crustacea	Brachyura	-20.9	12.4	3.32256	Active predator
2018	Inner Basin	Chionoecetes opilio (Fabricius, 1788)	ChOpil	Crustacea	Brachyura	-21.4	12	3.2505	Active predator
2018	Inner Basin	Chionoecetes opilio (Fabricius, 1788)	ChOpil	Crustacea	Brachyura	-21.2	12.3	3.31969	Active predator
2018	Inner Basin	Chionoecetes opilio (Fabricius, 1788)	ChOpil	Crustacea	Brachyura	-20.8	12.9	3.26507	Active predator
2018	Inner Basin	Chionoecetes opilio (Fabricius, 1788)	ChOpil	Crustacea	Brachyura	-19.9	13.5	3.30064	Active predator
2018	Sill	Chionoecetes opilio (Fabricius, 1788)	ChOpil	Crustacea	Brachyura	-20.1	13	3.26043	Active predator
2018	Sill	Chionoecetes opilio (Fabricius, 1788)	ChOpil	Crustacea	Brachyura	-19.7	12.8	3.24888	Active predator
2018	Sill	Chionoecetes opilio (Fabricius, 1788)	ChOpil	Crustacea	Brachyura	-20.4	12.4	3.29953	Active predator
2018	Sill	Chionoecetes opilio (Fabricius, 1788)	ChOpil	Crustacea	Brachyura	-19.4	13.4	3.22441	Active predator
2018	Sill	Chionoecetes opilio (Fabricius, 1788)	ChOpil	Crustacea	Brachyura	-20.1	12.7	3.26354	Active predator
2018	Sill	Chionoecetes opilio (Fabricius, 1788)	ChOpil	Crustacea	Brachyura	-19.9	13	3.3232	Active predator
2018	Sill	Chionoecetes opilio (Fabricius, 1788)	ChOpil	Crustacea	Brachyura	-20.5	11.9	3.41868	Active predator
2018	Sill	Chionoecetes opilio (Fabricius, 1788)	ChOpil	Crustacea	Brachyura	-20	11.8	3.23585	Active predator
2018	Sill	Chionoecetes opilio (Fabricius, 1788)	ChOpil	Crustacea	Brachyura	-19.8	11.7	3.2794	Active predator
2018	Sill	Chionoecetes opilio (Fabricius, 1788)	ChOpil	Crustacea	Brachyura	-21.1	12.2	3.4339	Active predator
2018	Sill	Chionoecetes opilio (Fabricius, 1788)	ChOpil	Crustacea	Brachyura	-19.8	12.1	3.22892	Active predator
2018	Sill	Chionoecetes opilio (Fabricius, 1788)	ChOpil	Crustacea	Brachyura	-20	12	3.26102	Active predator
2018	Sill	Chionoecetes opilio (Fabricius, 1788)	ChOpil	Crustacea	Brachyura	-19.7	12.7	3.29061	Active predator
2018	Sill	Chionoecetes opilio (Fabricius, 1788)	ChOpil	Crustacea	Brachyura	-20.4	12.5	3.23245	Active predator
2018	Sill	Chionoecetes opilio (Fabricius, 1788)	ChOpil	Crustacea	Brachyura	-20.5	12.2	3.2067	Active predator
2018	Sill	Chionoecetes opilio (Fabricius, 1788)	ChOpil	Crustacea	Brachyura	-20	13.2	3.41607	Active predator
2018	Sill	Chionoecetes opilio (Fabricius, 1788)	ChOpil	Crustacea	Brachyura	-19.8	13.8	3.21166	Active predator
2018	Sill	Chionoecetes opilio (Fabricius, 1788)	ChOpil	Crustacea	Brachyura	-21	11.5	3.22188	Active predator
2018	Sill	Chionoecetes opilio (Fabricius, 1788)	ChOpil	Crustacea	Brachyura	-20.5	12.4	3.27151	Active predator
2018	Sill	Chionoecetes opilio (Fabricius, 1788)	ChOpil	Crustacea	Brachyura	-20.3	12.8	3.31612	Active predator
2018	Sill	Chionoecetes opilio (Fabricius, 1788)	ChOpil	Crustacea	Brachyura	-20.4	11.5	3.32398	Active predator
2018	Sill	Chionoecetes opilio (Fabricius, 1788)	ChOpil	Crustacea	Brachyura	-21.6	12	3.4869	Active predator
2018	Sill	Chionoecetes opilio (Fabricius, 1788)	ChOpil	Crustacea	Brachyura	-21.4	11.9	3.4283	Active predator
2018	Sill	Chionoecetes opilio (Fabricius, 1788)	ChOpil	Crustacea	Brachyura	-20.7	11.9	3.42637	Active predator
2018	Sill	Chionoecetes opilio (Fabricius, 1788)	ChOpil	Crustacea	Brachyura	-21.3	11.7	3.45954	Active predator
2018	Sill	Chionoecetes opilio (Fabricius, 1788)	ChOpil	Crustacea	Brachyura	-21.1	12.1	3.37251	Active predator
2018	Sill	Chionoecetes opilio (Fabricius, 1788)	ChOpil	Crustacea	Brachyura	-21.2	12.2	3.40995	Active predator
2018	Sill	Chionoecetes opilio (Fabricius, 1788)	ChOpil	Crustacea	Brachyura	-21.2	12.4	3.43463	Active predator
2018	Sill	Chionoecetes opilio (Fabricius, 1788)	ChOpil	Crustacea	Brachyura	-20.9	11.6	3.46948	Active predator
2018	Sill	Chionoecetes opilio (Fabricius, 1788)	ChOpil	Crustacea	Brachyura	-21.1	11.9	3.44466	Active predator
2018	Inner Basin	Ennucula tenuis (Montagu, 1808)	Ennucula	Mollusca	Bivalvia	-21.6	6.9	3.74292	Suspension feeder
2018	Inner Basin	Ennucula tenuis (Montagu, 1808)	Ennucula	Mollusca	Bivalvia	-22.1	7	3.75903	Suspension feeder
2018	Inner Basin	Ennucula tenuis (Montagu, 1808)	Ennucula	Mollusca	Bivalvia	-22.1	6.9	3.784	Suspension feeder
2018	Inner Basin	Ennucula tenuis (Montagu, 1808)	Ennucula	Mollusca	Bivalvia	-22.6	7	3.70565	Suspension feeder
2018	Inner Basin	Ennucula tenuis (Montagu, 1808)	Ennucula	Mollusca	Bivalvia	-22	7.1	3.84082	Suspension feeder
2018	Inner Basin	Ennucula tenuis (Montagu, 1808)	Ennucula	Mollusca	Bivalvia	-21.7	7	3.9756	Suspension feeder
2018	Inner Basin	Ennucula tenuis (Montagu, 1808)	Ennucula	Mollusca	Bivalvia	-22.2	7	3.76345	Suspension feeder
2018	Inner Basin	Ennucula tenuis (Montagu, 1808)	Ennucula	Mollusca	Bivalvia	-21.3	7	4.18089	Suspension feeder
2018	Inner Basin	Ennucula tenuis (Montagu, 1808)	Ennucula	Mollusca	Bivalvia	-22.2	6.9	3.79672	Suspension feeder
2018	Inner Basin	Ennucula tenuis (Montagu, 1808)	Ennucula	Mollusca	Bivalvia	-22.1	7	3.74006	Suspension feeder
2018	Inner Basin	Ennucula tenuis (Montagu, 1808)	Ennucula	Mollusca	Bivalvia	-22.5	7.2	3.786	Suspension feeder
2018	Inner Basin	Ennucula tenuis (Montagu, 1808)	Ennucula	Mollusca	Bivalvia	-22.3	7.3	3.90231	Suspension feeder
2018	Sill	Gersemia sp.	Gersem	Cnidaria	Gersemia	-19.9	11.1	3.6531	Suspension feeder	Acidified
2018	Sill	Gersemia sp.	Gersem	Cnidaria	Gersemia	-19.9	10.9	3.7354	Suspension feeder	Acidified
2018	Sill	Gersemia sp.	Gersem	Cnidaria	Gersemia	-19.3	12	3.27263	Suspension feeder	Acidified
2018	Sill	Gersemia sp.	Gersem	Cnidaria	Gersemia	-20.3	11.4	3.26688	Suspension feeder	Acidified
2018	Sill	Gersemia sp.	Gersem	Cnidaria	Gersemia	-19.6	10.6	3.94513	Suspension feeder	Acidified
2018	Sill	Gersemia sp.	Gersem	Cnidaria	Gersemia	-20.4	11.6	3.41268	Suspension feeder	Acidified
2018	Sill	Gersemia sp.	Gersem	Cnidaria	Gersemia	-20.6	10.9	3.60377	Suspension feeder	Acidified
2018	Sill	Gersemia sp.	Gersem	Cnidaria	Gersemia	-20.2	11	3.73803	Suspension feeder	Acidified
2018	Sill	Gersemia sp.	Gersem	Cnidaria	Gersemia	-19.7	11.4	3.3019	Suspension feeder	Acidified
2018	Sill	Gersemia sp.	Gersem	Cnidaria	Gersemia	-20.2	12.1	3.56102	Suspension feeder	Acidified
2018	Sill	Gymnocanthus tricuspis (Reinhardt, 1830)	Gymnoc	Chordata	Osteichthyes	-21.2	14.2	3.66774	Active predator
2018	Inner Basin	Hormathia digitata (O.F. Müller, 1776)	Hormath	Cnidaria	Actiniaria	-19.8	15.2	3.25898	Suspension feeder
2018	Inner Basin	Hormathia digitata (O.F. Müller, 1776)	Hormath	Cnidaria	Actiniaria	-21.5	13.2	3.5839	Suspension feeder
2018	Inner Basin	Hormathia digitata (O.F. Müller, 1776)	Hormath	Cnidaria	Actiniaria	-20.3	13.3	3.25558	Suspension feeder
2018	Inner Basin	Hormathia digitata (O.F. Müller, 1776)	Hormath	Cnidaria	Actiniaria	-20.4	12.1	3.21573	Suspension feeder
2018	Inner Basin	Hormathia digitata (O.F. Müller, 1776)	Hormath	Cnidaria	Actiniaria	-20.6	12.3	3.21208	Suspension feeder
2018	Sill	Hormathia digitata (O.F. Müller, 1776)	Hormath	Cnidaria	Actiniaria	-17.6	13.9	3.15279	Suspension feeder
2018	Sill	Hormathia digitata (O.F. Müller, 1776)	Hormath	Cnidaria	Actiniaria	-18.5	13	3.04239	Suspension feeder
2018	Sill	Hormathia digitata (O.F. Müller, 1776)	Hormath	Cnidaria	Actiniaria	-16.7	14.5	3.00497	Suspension feeder
2018	Sill	Hormathia digitata (O.F. Müller, 1776)	Hormath	Cnidaria	Actiniaria	-17.4	14	3.03725	Suspension feeder
2018	Sill	Hormathia digitata (O.F. Müller, 1776)	Hormath	Cnidaria	Actiniaria	-18.8	12.8	3.1886	Suspension feeder
2018	Inner Basin	Lebbeus polaris (Sabine, 1824)	Lebbeus	Crustacea	Caridea	-20.3	12.3	3.16482	Active predator
2018	Inner Basin	Lebbeus polaris (Sabine, 1824)	Lebbeus	Crustacea	Caridea	-19.9	12.5	3.19349	Active predator
2018	Inner Basin	Lebbeus polaris (Sabine, 1824)	Lebbeus	Crustacea	Caridea	-20	11.5	3.28206	Active predator
2018	Inner Basin	Lebbeus polaris (Sabine, 1824)	Lebbeus	Crustacea	Caridea	-19.1	10.8	3.19703	Active predator
2018	Inner Basin	Lebbeus polaris (Sabine, 1824)	Lebbeus	Crustacea	Caridea	-19.7	12.2	3.21484	Active predator
2018	Inner Basin	Lebbeus polaris (Sabine, 1824)	Lebbeus	Crustacea	Caridea	-19.9	11.5	3.24125	Active predator
2018	Sill	Leptagonus decagonus (Bloch & Schneider, 1801)	Leptag	Chordata	Osteichthyes	-22.5	16.2	3.71453	Active predator
2018	Inner Basin	Lycodes pallidus Collett, 1879	Lycodes	Chordata	Osteichthyes	-20.8	13.9	3.23884	Active predator
2018	Inner Basin	Lycodes pallidus Collett, 1880	Lycodes	Chordata	Osteichthyes	-21.8	14.2	3.46696	Active predator
2018	Sill	Lycodes pallidus Collett, 1881	Lycodes	Chordata	Osteichthyes	-21.9	13.6	3.619	Active predator
2018	Sill	Lycodes pallidus Collett, 1882	Lycodes	Chordata	Osteichthyes	-20.8	13.7	3.20704	Active predator
2018	Sill	Ophiopleura borealis Danielssen & Koren, 1877	Ophiuroid	Echinodermata	Ophiuroidea	-21	10.9	3.30485	Deposit feeder	Acidified
2018	Sill	Ophiopleura borealis Danielssen & Koren, 1878	Ophiuroid	Echinodermata	Ophiuroidea	-20.6	10.3	3.20356	Deposit feeder	Acidified
2018	Sill	Ophiopleura borealis Danielssen & Koren, 1879	Ophiuroid	Echinodermata	Ophiuroidea	-20.5	11.4	3.34758	Deposit feeder	Acidified
2018	Sill	Ophiopleura borealis Danielssen & Koren, 1880	Ophiuroid	Echinodermata	Ophiuroidea	-21	10.3	3.40934	Deposit feeder	Acidified
2018	Inner Basin	Ophiopleura borealis Danielssen & Koren, 1881	Ophiuroid	Echinodermata	Ophiuroidea	-21.6	11.1	3.47929	Deposit feeder	Acidified
2018	Inner Basin	Ophiopleura borealis Danielssen & Koren, 1882	Ophiuroid	Echinodermata	Ophiuroidea	-22	10.8	3.41693	Deposit feeder	Acidified
2018	Sill	Polymastia sp.	Polymast	Porifera	Porifera	-21.7	10.6	3.62381	Suspension feeder	Acidified
2018	Sill	Triglops sp.	Triglop	Chordata	Osteichthyes	-22.6	13.8	3.84716	Active predator
2018	Inner Basin	Urasterias lincki (Müller & Troschel, 1842)	Uraster	Echinodermata	Asteroidea	-18.9	16.3	3.78174	Active predator
2018	Inner Basin	Urasterias lincki (Müller & Troschel, 1842)	Uraster	Echinodermata	Asteroidea	-17	19.5	3.80874	Active predator

## Sheet: 2020
Year	Station	Phylum	Taxon	Species Full	ID	δ13C‰	δ15N‰	Feeding mode
2020	Sill	Mollusca	Bivalvia	Astarte crenata (J. E. Gray, 1824)	Astart	-21.3	11.9	Suspension feeder
2020	Sill	Mollusca	Bivalvia	Astarte crenata (J. E. Gray, 1824)	Astart	-21.6	13.4	Suspension feeder
2020	Sill	Mollusca	Bivalvia	Astarte crenata (J. E. Gray, 1824)	Astart	-21.3	18.8	Suspension feeder
2020	Sill	Crustacea	Brachyura	Chionoecetes opilio (Fabricius, 1788)	ChOpil	-21.2	12.9	Active predator
2020	Sill	Crustacea	Brachyura	Chionoecetes opilio (Fabricius, 1788)	ChOpil	-21.4	13.9	Active predator
2020	Sill	Crustacea	Brachyura	Chionoecetes opilio (Fabricius, 1788)	ChOpil	-21.2	12.9	Active predator
2020	Sill	Crustacea	Brachyura	Chionoecetes opilio (Fabricius, 1788)	ChOpil	-20.9	11.4	Active predator
2020	Sill	Crustacea	Brachyura	Chionoecetes opilio (Fabricius, 1788)	ChOpil	-20.9	12.5	Active predator
2020	Sill	Crustacea	Brachyura	Chionoecetes opilio (Fabricius, 1788)	ChOpil	-21.2	12	Active predator
2020	Sill	Crustacea	Brachyura	Chionoecetes opilio (Fabricius, 1788)	ChOpil	-21.8	12.1	Active predator
2020	Sill	Crustacea	Brachyura	Chionoecetes opilio (Fabricius, 1788)	ChOpil	-20.7	15.1	Active predator
2020	Sill	Crustacea	Brachyura	Chionoecetes opilio (Fabricius, 1788)	ChOpil	-21.1	12.8	Active predator
2020	Sill	Crustacea	Brachyura	Chionoecetes opilio (Fabricius, 1788)	ChOpil	-21.1	12.8	Active predator
2020	Sill	Crustacea	Brachyura	Chionoecetes opilio (Fabricius, 1788)	ChOpil	-21	12.4	Active predator
2020	Sill	Crustacea	Brachyura	Chionoecetes opilio (Fabricius, 1788)	ChOpil	-21.5	13.2	Active predator
2020	Sill	Crustacea	Brachyura	Chionoecetes opilio (Fabricius, 1788)	ChOpil	-21.5	13.4	Active predator
2020	Sill	Crustacea	Brachyura	Chionoecetes opilio (Fabricius, 1788)	ChOpil	-21.6	12.5	Active predator
2020	Sill	Crustacea	Brachyura	Chionoecetes opilio (Fabricius, 1788)	ChOpil	-20.9	14.1	Active predator
2020	Sill	Crustacea	Brachyura	Chionoecetes opilio (Fabricius, 1788)	ChOpil	-21.3	12.3	Active predator
2020	Sill	Crustacea	Brachyura	Chionoecetes opilio (Fabricius, 1788)	ChOpil	-21	11.5	Active predator
2020	Sill	Crustacea	Brachyura	Chionoecetes opilio (Fabricius, 1788)	ChOpil	-21.6	13.7	Active predator
2020	Sill	Crustacea	Brachyura	Chionoecetes opilio (Fabricius, 1788)	ChOpil	-21.4	13.4	Active predator
2020	Sill	Crustacea	Brachyura	Chionoecetes opilio (Fabricius, 1788)	ChOpil	-21	16.4	Active predator
2020	Sill	Crustacea	Brachyura	Chionoecetes opilio (Fabricius, 1788)	ChOpil	-21.5	12.6	Active predator
2020	Sill	Crustacea	Brachyura	Chionoecetes opilio (Fabricius, 1788)	ChOpil	-21.6	13.2	Active predator
2020	Sill	Crustacea	Brachyura	Chionoecetes opilio (Fabricius, 1788)	ChOpil	-21.3	11.4	Active predator
2020	Sill	Crustacea	Brachyura	Chionoecetes opilio (Fabricius, 1788)	ChOpil	-21.3	13.1	Active predator
2020	Sill	Crustacea	Brachyura	Chionoecetes opilio (Fabricius, 1788)	ChOpil	-21.5	12.4	Active predator
2020	Sill	Crustacea	Brachyura	Chionoecetes opilio (Fabricius, 1788)	ChOpil	-21.3	12.8	Active predator
2020	Sill	Crustacea	Caridea	Eualus gaimardii (H. Milne Edwards, 1837)	Eualus	-20.7	10.1	Active predator
2020	Sill	Cnidaria	Gersemia	Gersemia sp.	Gersem	-20.7	18.9	Suspension feeder
2020	Sill	Cnidaria	Gersemia	Gersemia sp.	Gersem	-19.5	11.1	Suspension feeder
2020	Sill	Cnidaria	Gersemia	Gersemia sp.	Gersem	-18.9	10.6	Suspension feeder
2020	Sill	Cnidaria	Gersemia	Gersemia sp.	Gersem	-20.1	10.8	Suspension feeder
2020	Sill	Cnidaria	Gersemia	Gersemia sp.	Gersem	-20	11.6	Suspension feeder
2020	Sill	Annelida	Sipuncula	Golfingia (Golfingia) margaritacea (Sars, 1851)	GolfingMar	-21	10.5	Deposit feeder
2020	Sill	Cnidaria	Actiniaria	Hormathia digitata (O.F. Müller, 1776)	Hormath	-19	13.2	Suspension feeder
2020	Sill	Algae	Algae	Kelp	Kelp	-22.8	4.5	Algae
2020	Sill	Algae	Algae	Kelp	Kelp	-22	5.2	Algae
2020	Sill	Annelida	Polychaeta	Nothria hyperborea (Hansen, 1878)	Nothria	-21.9	11.4	Deposit feeder
2020	Sill	Annelida	Polychaeta	Nothria hyperborea (Hansen, 1878)	Nothria	-21.1	13.7	Deposit feeder
2020	Sill	Annelida	Polychaeta	Nothria hyperborea (Hansen, 1878)	Nothria	-21.9	18.2	Deposit feeder
2020	Sill	Annelida	Polychaeta	Nothria hyperborea (Hansen, 1878)	Nothria	-21.9	12	Deposit feeder
2020	Sill	Annelida	Polychaeta	Nothria hyperborea (Hansen, 1878)	Nothria	-21.8	12.1	Deposit feeder
2020	Sill	Annelida	Polychaeta	Nothria hyperborea (Hansen, 1878)	Nothria	-22.4	11.8	Deposit feeder
2020	Sill	Annelida	Polychaeta	Nothria hyperborea (Hansen, 1878)	Nothria	-21.4	10.9	Deposit feeder
2020	Sill	Crustacea	Caridea	Pandalus borealis borealis Krøyer, 1838	Pandal	-20.7	9.7	Active predator
2020	Sill	Algae	Algae	Red algae 3	Red algae 3	-36.3	4.6	Algae
2020	Sill	Algae	Algae	Red algae 4	Red algae 4	-37	5.7	Algae
2020	Sill	Algae	Algae	Red algae 5	Red algae 5	-34.3	6.7	Algae
2020	Sill	Crustacea	Caridea	Sabinea septemcarinata (Sabine, 1824)	Sabinea	-20.7	14.8	Active predator
2020	Sill	Echinodermata	Asteroidea	Urasterias lincki (Müller & Troschel, 1842)	Uraster	-18.4	17	Active predator
2020	Inner Basin	Annelida	Polychaeta	Aglaophamus malmgreni (Théel, 1879)	Aglaoph	-21.1	13.7	Active predator
2020	Inner Basin	Annelida	Polychaeta	Aglaophamus malmgreni (Théel, 1879)	Aglaoph	-21.8	13.1	Active predator
2020	Inner Basin	Crustacea	Copepoda	Calanus gen. sp.	Calanus	-26	9.1	Pelagic
2020	Inner Basin	Crustacea	Copepoda	Calanus gen. sp.	Calanus	-26	9.6	Pelagic
2020	Inner Basin	Crustacea	Copepoda	Calanus gen. sp.	Calanus	-26	9	Pelagic
2020	Inner Basin	Crustacea	Mysida	Mysis sp.	Mysis	-23.1	9.6	Pelagic
2020	Inner Basin	Chaetognatha	Chaetognatha	Parasagitta elegans (Verrill, 1873)	Chaetogn	-25.5	13.4	Pelagic
2020	Inner Basin	Chaetognatha	Chaetognatha	Parasagitta elegans (Verrill, 1873)	Chaetogn	-25.5	12.1	Pelagic
2020	Inner Basin	Crustacea	Euphausiacea	Euphausiidae gen. sp.	Euphaus	-24.9	9.9	Pelagic
2020	Inner Basin	Crustacea	Euphausiacea	Euphausiidae gen. sp.	Euphaus	-24.7	10.3	Pelagic
2020	Inner Basin	Crustacea	Euphausiacea	Euphausiidae gen. sp.	Euphaus	-24	9.2	Pelagic
2020	Inner Basin	Crustacea	Euphausiacea	Euphausiidae gen. sp.	Euphaus	-24.8	10.3	Pelagic
2020	Inner Basin	Crustacea	Brachyura	Chionoecetes opilio (Fabricius, 1788)	ChOpil	-21.8	12	Active predator
2020	Inner Basin	Crustacea	Brachyura	Chionoecetes opilio (Fabricius, 1788)	ChOpil	-20.7	12.6	Active predator
2020	Inner Basin	Crustacea	Brachyura	Chionoecetes opilio (Fabricius, 1788)	ChOpil	-20.5	12.5	Active predator
2020	Inner Basin	Crustacea	Brachyura	Chionoecetes opilio (Fabricius, 1788)	ChOpil	-21.1	11.5	Active predator
2020	Inner Basin	Crustacea	Brachyura	Chionoecetes opilio (Fabricius, 1788)	ChOpil	-21.2	11.3	Active predator
2020	Inner Basin	Crustacea	Brachyura	Chionoecetes opilio (Fabricius, 1788)	ChOpil	-21.3	12.5	Active predator
2020	Inner Basin	Crustacea	Brachyura	Chionoecetes opilio (Fabricius, 1788)	ChOpil	-21.4	13.5	Active predator
2020	Inner Basin	Crustacea	Brachyura	Chionoecetes opilio (Fabricius, 1788)	ChOpil	-21.3	10.6	Active predator
2020	Inner Basin	Crustacea	Brachyura	Chionoecetes opilio (Fabricius, 1788)	ChOpil	-21.4	14.9	Active predator
2020	Inner Basin	Annelida	Sipuncula	Golfingia (Golfingia) margaritacea (Sars, 1851)	GolfingMar	-19.6	10.6	Deposit feeder
2020	Inner Basin	Cnidaria	Actiniaria	Hormathia digitata (O.F. Müller, 1776)	Hormath	-20.8	14.8	Suspension feeder
2020	Inner Basin	Cnidaria	Actiniaria	Hormathia digitata (O.F. Müller, 1776)	Hormath	-22.1	14.2	Suspension feeder
2020	Inner Basin	Cnidaria	Actiniaria	Hormathia digitata (O.F. Müller, 1776)	Hormath	-21.3	13.8	Suspension feeder
2020	Inner Basin	Cnidaria	Actiniaria	Hormathia digitata (O.F. Müller, 1776)	Hormath	-21.7	14.2	Suspension feeder
2020	Inner Basin	Algae	Algae	Kelp	Kelp	-18.4	4.5	Algae
2020	Inner Basin	Algae	Algae	Kelp	Kelp	-22.3	5.9	Algae
2020	Inner Basin	Algae	Algae	Red algae 2	Red algae 2	-20.3	4.8	Algae
2020	Inner Basin	Algae	Algae	Red algae 2	Red algae 2	-23.9	3.5	Algae
2020	Inner Basin	Echinodermata	Asteroidea	Urasterias lincki (Müller & Troschel, 1842)	Uraster	-20.4	15.5	Active predator
2020	Inner Basin	Echinodermata	Asteroidea	Urasterias lincki (Müller & Troschel, 1842)	Uraster	-18.2	17.5	Active predator
2020	Inner Basin	Echinodermata	Asteroidea	Urasterias lincki (Müller & Troschel, 1842)	Uraster	-19.1	19.2	Active predator
2020	Inner Basin	Echinodermata	Asteroidea	Urasterias lincki (Müller & Troschel, 1842)	Uraster	-18.4	20.2	Active predator
2020	Inner Basin	Crustacea	Brachyura	Chionoecetes opilio (Fabricius, 1788) Zoea	ChOplZoe	-24	7.7	Pelagic
2020	shore	Algae	Algae	Fucus	Fucus	-23.2	4.8	Algae
2020	shore	Algae	Algae	Fucus	Fucus	-22.2	4.7	Algae
2020	shore	Algae	Algae	Fucus	Fucus	-18.6	4.8	Algae
2020	shore	Algae	Algae	Fucus	Fucus	-18.6	5.6	Algae
2020	shore	Algae	Algae	Fucus	Fucus	-18.2	4.8	Algae
2020	shore	Algae	Algae	Red algae 1	Red algae 1	-22.1	2.4	Algae
2020	shore	Algae	Algae	Red algae 1	Red algae 1	-23.5	2.5	Algae
2020	shore	Algae	Algae	Red algae 1	Red algae 1	-21.2	2.3	Algae

## Sheet: 2022
Year	Station	Phylum	Taxon	Species Full	ID	δ13C‰	δ15N‰	mass C/N	Feeding mode
2022	Inner Basin	Crustacea	Amphipoda	Acanthostepheia malmgreni (Goës, 1866)	AcanthMal	-18.7	12.9	4.20735	Active predator
2022	Inner Basin	Crustacea	Amphipoda	Acanthostepheia malmgreni (Goës, 1866)	AcanthMal	-19.8	12.7	4.50803	Active predator
2022	Inner Basin	Crustacea	Amphipoda	Acanthostepheia malmgreni (Goës, 1866)	AcanthMal	-19.1	12.2	4.28993	Active predator
2022	Inner Basin	Crustacea	Amphipoda	Acanthostepheia malmgreni (Goës, 1866)	AcanthMal	-18.3	12.1	4.40759	Active predator
2022	Inner Basin	Annelida	Polychaeta	Aglaophamus malmgreni (Théel, 1879)	Aglaoph	-20.8	13.6	3.49695	Active predator
2022	Inner Basin	Annelida	Polychaeta	Aglaophamus malmgreni (Théel, 1879)	Aglaoph	-20.6	11.7	3.65719	Active predator
2022	Inner Basin	Annelida	Polychaeta	Aglaophamus malmgreni (Théel, 1879)	Aglaoph	-20.7	13.2	3.59004	Active predator
2022	Inner Basin	Chordata	Osteichthyes	Boreogadus saida (Lepechin, 1774)	Boreogad	-24.4	5	1.35576	Active predator
2022	Inner Basin	Annelida	Polychaeta	Capitella capitata (Fabricius, 1780)	CapitCap	-21	6.4	3.74545	Deposit feeder
2022	Inner Basin	Crustacea	Brachyura	Chionoecetes opilio (Fabricius, 1788)	ChOpil	-20.7	11.5	3.54122	Active predator
2022	Inner Basin	Crustacea	Brachyura	Chionoecetes opilio (Fabricius, 1788)	ChOpil	-20.9	11.8	3.55363	Active predator
2022	Inner Basin	Crustacea	Brachyura	Chionoecetes opilio (Fabricius, 1788)	ChOpil	-20.3	11.8	3.44163	Active predator
2022	Inner Basin	Echinodermata	Asteroidea	Ctenodiscus crispatus (Bruzelius, 1805)	CtenodCr	-19.2	12.9	3.41674	Deposit feeder
2022	Inner Basin	Echinodermata	Asteroidea	Ctenodiscus crispatus (Bruzelius, 1805)	CtenodCr	-17.5	13.1	4.01928	Deposit feeder
2022	Inner Basin	Crustacea	Cumacea	Cumacea gen. sp. (Krøyer, 1846)	Cumacea	-20.2	9.5	4.73725	Deposit feeder
2022	Inner Basin	Crustacea	Copepoda	Harpacticoida	Harpact	-22.7	9.3	4.32448	Deposit feeder
2022	Inner Basin	Chordata	Osteichthyes	Hippoglossoides platessoides (Fabricius, 1780)	Hippog	-22.7	11	4.28929	Active predator
2022	Inner Basin	Cnidaria	Actiniaria	Hormathia digitata (O.F. Müller, 1776)	Hormath	-22	12	4.56475	Suspension feeder
2022	Inner Basin	Cnidaria	Actiniaria	Hormathia digitata (O.F. Müller, 1776)	Hormath	-21.6	14.3	3.89825	Suspension feeder
2022	Inner Basin	Cnidaria	Actiniaria	Hormathia digitata (O.F. Müller, 1776)	Hormath	-21.9	13.3	4.40316	Suspension feeder
2022	Inner Basin	Cnidaria	Actiniaria	Hormathia digitata (O.F. Müller, 1776)	Hormath	-21.7	13.2	3.773	Suspension feeder
2022	Inner Basin	Crustacea	Caridea	Lebbeus polaris (Sabine, 1824)	Lebbeus	-22.2	9.7	4.2119	Active predator
2022	Inner Basin	Crustacea	Caridea	Lebbeus polaris (Sabine, 1824)	Lebbeus	-19.3	9.8	4.19663	Active predator
2022	Inner Basin	Nematoda	Nematoda	Nematoda	Nematod	-22.8	8.4	4.49013	Deposit feeder
2022	Inner Basin	Mollusca	Bivalvia	Portlandia arctica (Gray, 1824)	Portland	11.2	6.6	17.182	Deposit feeder
2022	Inner Basin	Mollusca	Bivalvia	Portlandia arctica (Gray, 1824)	Portland	0.9	7.8	10.3377	Deposit feeder
2022	Inner Basin	Mollusca	Bivalvia	Portlandia arctica (Gray, 1824)	Portland	11.3	6.2	17.7692	Deposit feeder
2022	Inner Basin	Mollusca	Bivalvia	Portlandia arctica (Gray, 1824)	Portland	-25.3	0.9	3.88248	Deposit feeder
2022	Inner Basin	Mollusca	Bivalvia	Portlandia arctica (Gray, 1824)	Portland	-22.6	4	5.03016	Deposit feeder
2022	Inner Basin	Annelida	Polychaeta	Scoloplos armiger (Müller, 1776)	ScolopArm	-21.7	11.1	4.07048	Deposit feeder
2022	Inner Basin	Annelida	Polychaeta	Scoloplos armiger (Müller, 1776)	ScolopArm	-22	11.3	4.07668	Deposit feeder
2022	Inner Basin	Mollusca	Bivalvia	Thyasiridae gen. sp.	Thyasirid	-2.4	7.7	12.4718	Suspension feeder
2022	Inner Basin	Mollusca	Bivalvia	Thyasiridae gen. sp.	Thyasirid	-21.8	7.6	5.53165	Suspension feeder
2022	Inner Basin	Mollusca	Bivalvia	Thyasiridae gen. sp.	Thyasirid	-22.7	5.2	4.84181	Suspension feeder
2022	Inner Basin	Mollusca	Bivalvia	Thyasiridae gen. sp.	Thyasirid	-6.2	8.5	9.38491	Suspension feeder
2022	Inner Basin	Mollusca	Bivalvia	Thyasiridae gen. sp.	Thyasirid	-8.5	7.1	8.26776	Suspension feeder
2022	Inner Basin	Echinodermata	Asteroidea	Urasterias lincki (Müller & Troschel, 1842)	Uraster	-18.1	16.7	3.84771	Active predator
2022	Inner Basin	Echinodermata	Asteroidea	Urasterias lincki (Müller & Troschel, 1842)	Uraster	-17.5	17.5	3.80366	Active predator
2022	Inner Basin	Algae	Algae	Red algae	Red Algae	-19.7	5	9.27537	Algae
2022	Inner Basin	Algae	Algae	Red algae	Red Algae	-23.6	3.8	6.80397	Algae
2022	Inner Basin	Algae	Algae	Kelp	Kelp	-15.5	3.8	21.6374	Algae
2022	Inner Basin	Algae	Algae	Kelp	Kelp	-20.8	1.4	11.2532	Algae
2022	Inner Basin	Algae	Algae	Kelp	Kelp	-18.6	3.5	11.7777	Algae
2022	Sill	Annelida	Polychaeta	Aglaophamus malmgreni (Théel, 1879)	Aglaoph	-21.6	13.2	3.52915	Active predator
2022	Sill	Chordata	Osteichthyes	Anisarchus medius (Reinhardt, 1837)	Anisarch	-21.6	12.8	3.41687	Active predator
2022	Sill	Chordata	Osteichthyes	Anisarchus medius (Reinhardt, 1837)	Anisarch	-22.1	12.6	3.44283	Active predator
2022	Sill	Annelida	Polychaeta	Artacama proboscidea Malmgren, 1866	ArtacProb	-22	10.4	3.66494	Deposit feeder
2022	Sill	Annelida	Polychaeta	Artacama proboscidea Malmgren, 1866	ArtacProb	-22.2	10.8	3.57828	Deposit feeder
2022	Sill	Annelida	Polychaeta	Artacama proboscidea Malmgren, 1866	ArtacProb	-21.7	10.6	3.64144	Deposit feeder
2022	Sill	Annelida	Polychaeta	Artacama proboscidea Malmgren, 1866	ArtacProb	-21.7	10.5	3.51497	Deposit feeder
2022	Sill	Annelida	Polychaeta	Artacama proboscidea Malmgren, 1866	ArtacProb	-22.1	10.5	3.48554	Deposit feeder
2022	Sill	Annelida	Polychaeta	Bylgides sp.	Bylgides	-22.2	10.8	3.76403	Active predator
2022	Sill	Annelida	Polychaeta	Bylgides sp.	Bylgides	-22	10.7	3.86127	Active predator
2022	Sill	Annelida	Polychaeta	Bylgides sp.	Bylgides	-21.9	10.2	3.78207	Active predator
2022	Sill	Annelida	Polychaeta	Bylgides sp.	Bylgides	-21.6	10.7	3.78774	Active predator
2022	Sill	Annelida	Polychaeta	Bylgides sp.	Bylgides	-22	10.4	3.76915	Active predator
2022	Sill	Crustacea	Copepoda	Calanus spp.	Calanus	-24.6	7.4	5.13002	Pelagic
2022	Sill	Crustacea	Copepoda	Calanus spp.	Calanus	-24.3	7.6	5.55477	Pelagic
2022	Sill	Crustacea	Copepoda	Calanus spp.	Calanus	-24.2	7.7	5.30894	Pelagic
2022	Sill	Crustacea	Copepoda	Calanus spp.	Calanus	-24.4	7.7	5.50489	Pelagic
2022	Sill	Crustacea	Copepoda	Calanus spp.	Calanus	-24.3	7.6	5.61763	Pelagic
2022	Sill	Crustacea	Brachyura	Chionoecetes opilio (Fabricius, 1788)	ChOpil	-20.9	12.2	3.48672	Active predator
2022	Sill	Crustacea	Brachyura	Chionoecetes opilio (Fabricius, 1788)	ChOpil	-21.3	12.3	3.83718	Active predator
2022	Sill	Crustacea	Brachyura	Chionoecetes opilio (Fabricius, 1788)	ChOpil	-21.3	12.2	3.55075	Active predator
2022	Sill	Crustacea	Brachyura	Chionoecetes opilio (Fabricius, 1788) Zoea	ChOplZoe	-25.3	7.4	3.84603	Pelagic
2022	Sill	Crustacea	Brachyura	Chionoecetes opilio (Fabricius, 1788) Zoea	ChOplZoe	-23.6	6.9	4.60356	Pelagic
2022	Sill	Crustacea	Brachyura	Chionoecetes opilio (Fabricius, 1788) Zoea	ChOplZoe	-23.4	7.1	4.59187	Pelagic
2022	Sill	Annelida	Polychaeta	Cirratulidae gen. sp.	Cirratulid	-22.3	8.9	4.34657	Deposit feeder
2022	Sill	Annelida	Polychaeta	Cirratulidae gen. sp.	Cirratulid	-22.2	8.8	4.07651	Deposit feeder
2022	Sill	Annelida	Polychaeta	Cirratulidae gen. sp.	Cirratulid	-21.9	9	4.11528	Deposit feeder
2022	Sill	Annelida	Polychaeta	Cirratulidae gen. sp.	Cirratulid	-21.7	8.9	4.16778	Deposit feeder
2022	Sill	Crustacea	Cumacea	Cumacea gen. sp. (Krøyer, 1846)	Cumacea	-19.5	8.2	4.52901	Deposit feeder
2022	Sill	Mollusca	Bivalvia	Ennucula tenuis (Montagu, 1808)	Ennucula	-21.9	7.3	3.96785	Suspension feeder
2022	Sill	Mollusca	Bivalvia	Ennucula tenuis (Montagu, 1808)	Ennucula	-22.7	7.3	3.71398	Suspension feeder
2022	Sill	Crustacea	Caridea	Eualus gaimardii (H. Milne Edwards, 1837)	Eualus	-21.8	10.5	3.61635	Active predator
2022	Sill	Crustacea	Caridea	Eualus gaimardii (H. Milne Edwards, 1837)	Eualus	-21.4	12.1	3.31437	Active predator
2022	Sill	Crustacea	Euphausiacea	Euphausiidae spp.	Euphaus	-23.4	7.6	5.14285	Pelagic
2022	Sill	Crustacea	Euphausiacea	Euphausiidae spp.	Euphaus	-23.2	9.7	5.88168	Pelagic
2022	Sill	Crustacea	Euphausiacea	Euphausiidae spp.	Euphaus	-23	8.2	5.92612	Pelagic
2022	Sill	Crustacea	Euphausiacea	Euphausiidae spp.	Euphaus	-23.4	7.6	5.55329	Pelagic
2022	Sill	Crustacea	Euphausiacea	Euphausiidae spp.	Euphaus	-23.1	8.7	5.66971	Pelagic
2022	Sill	Cnidaria	Gersemia	Gersemia sp.	Gersem	-22.3	10.4	4.27288	Suspension feeder
2022	Sill	Cnidaria	Gersemia	Gersemia sp.	Gersem	-21.6	11	3.81617	Suspension feeder
2022	Sill	Cnidaria	Gersemia	Gersemia sp.	Gersem	-21.2	11.6	3.47459	Suspension feeder
2022	Sill	Cnidaria	Gersemia	Gersemia sp.	Gersem	-22.1	11.4	4.50601	Suspension feeder
2022	Sill	Annelida	Sipuncula	Golfingia (Golfingia) margaritacea (Sars, 1851)	GolfingMar	-20	10.6	3.28533	Deposit feeder
2022	Sill	Annelida	Sipuncula	Golfingia (Golfingia) margaritacea (Sars, 1851)	GolfingMar	-20	10.3	3.24626	Deposit feeder
2022	Sill	Annelida	Sipuncula	Golfingia (Golfingia) margaritacea (Sars, 1851)	GolfingMar	-20	10.3	3.24655	Deposit feeder
2022	Sill	Annelida	Sipuncula	Golfingia (Golfingia) margaritacea (Sars, 1851)	GolfingMar	-19.3	10.2	3.14904	Deposit feeder
2022	Sill	Annelida	Sipuncula	Golfingia (Golfingia) margaritacea (Sars, 1851)	GolfingMar	-19.7	10.7	3.31899	Deposit feeder
2022	Sill	Crustacea	Copepoda	Harpacticoida	Harpact	-23	7.9	3.24209	Deposit feeder
2022	Sill	Chordata	Osteichthyes	Hippoglossoides platessoides (Fabricius, 1780)	Hippog	-21.9	12.9	3.57364	Active predator
2022	Sill	Cnidaria	Actiniaria	Hormathia digitata (O.F. Müller, 1776)	Hormath	-21.1	14.3	4.21969	Suspension feeder
2022	Sill	Algae	Algae	Kelp	Kelp	0	4.7	18.8567	Algae
2022	Sill	Chordata	Osteichthyes	Leptagonus decagonus (Bloch & Schneider, 1801)	Leptag	-20.3	11.8	3.43752	Active predator
2022	Sill	Annelida	Polychaeta	Maldanidae gen.sp.	Maldanid	-21.8	11.5	3.8218	Deposit feeder
2022	Sill	Annelida	Polychaeta	Micronephthys minuta (Théel, 1879)	Microneph	-21.3	11.5	3.71569	Active predator
2022	Sill	Crustacea	Mysida	Mysis sp.	Mysis	-22	10.9	4.48272	Pelagic
2022	Sill	Crustacea	Mysida	Mysis sp.	Mysis	-22.4	10.2	4.06136	Pelagic
2022	Sill	Crustacea	Mysida	Mysis sp.	Mysis	-22.7	10.2	3.95819	Pelagic
2022	Sill	Crustacea	Mysida	Mysis sp.	Mysis	-21.9	9.3	4.66413	Pelagic
2022	Sill	Nematoda	Nematoda	Nematoda	Nematod	-23.5	9.4	3.8186	Deposit feeder
2022	Sill	Annelida	Polychaeta	Nothria hyperborea (Hansen, 1878)	Nothria	-20.7	12.8	3.76043	Deposit feeder
2022	Sill	Chaetognatha	Chaetognatha	Parasagitta elegans (Verrill, 1873)	Chaetogn	-25.1	9.4	3.8283	Pelagic
2022	Sill	Chaetognatha	Chaetognatha	Parasagitta elegans (Verrill, 1873)	Chaetogn	-23.3	10.7	4.20319	Pelagic
2022	Sill	Algae	Algae	Red algae	Red algae	–34,9	2.4	9.61476	Algae
2022	Sill	Crustacea	Caridea	Sclerocrangon boreas (Phipps, 1774)	Sclerocr	-20.8	13.6	3.63691	Active predator
2022	Sill	Crustacea	Caridea	Sclerocrangon boreas (Phipps, 1774)	Sclerocr	-20.6	13.9	3.45518	Active predator
2022	Sill	Annelida	Polychaeta	Scoletoma fragilis (O.F. Müller, 1776)	ScoletFr	-22.7	10.7	3.73237	Active predator
2022	Sill	Annelida	Polychaeta	Scoletoma fragilis (O.F. Müller, 1776)	ScoletFr	-22.6	10.6	3.7592	Active predator
2022	Sill	Annelida	Polychaeta	Scoletoma fragilis (O.F. Müller, 1776)	ScoletFr	-22.8	10.8	3.80886	Active predator
2022	Sill	Annelida	Polychaeta	Scoloplos armiger (Müller, 1776)	ScolopArm	-22.1	10.5	3.76631	Deposit feeder
2022	Sill	Annelida	Polychaeta	Spionidae gen. sp.	Spionid	-21.8	9.1	3.95507	Deposit feeder
2022	Sill	Crustacea	Tanaidacea	Tanaidacea	Tanaidacea	-20.4	9.1	4.87957	Deposit feeder
2022	Sill	Annelida	Polychaeta	Terebellides stroemii Sars, 1835	TerebSt	-22.1	10.9	3.77081	Deposit feeder
2022	Sill	Annelida	Polychaeta	Terebellides stroemii Sars, 1835	TerebSt	-21.5	9.8	4.15874	Deposit feeder
2022	Sill	Chordata	Osteichthyes	Triglops sp.	Triglop	-22	12	3.34944	Active predator
2022	Sill	Echinodermata	Asteroidea	Urasterias lincki (Müller & Troschel, 1842)	Uraster	-18.6	15.1	3.78687	Active predator
